# Supplementary material for: Assessing protein similarity with Gene Ontology and its use in subnuclear localization prediction
Source: BMC Bioinformatics. 2006 Nov 7;7:491. doi: 10.1186/1471-2105-7-491 (PMC1660555; doi:10.1186/1471-2105-7-491)
Supplement: Additional File 1 — GO annotation for single-localization proteins. The data provides single-localization proteins annotated by six subnuclear compartment GO terms. [file 1471-2105-7-491-S1.xls]

## Sheet: Sheet1
Without BLAST homologs		With 5 BLAST homologs
Totally 71 proteins are annotated by subnuclear compartment GO terms, and 54 proteins are correctly annotated		Totally 116 proteins are annotated by subnuclear compartment GO terms, and 83 proteins are correctly annotated
7 out of 38 PML body proteins annotated		8 out of 38 PML body proteins annotated
P49959	Nucleoplasm	P49959	Nucleoplasm
Q99607	PML_BODY	Q99607	PML_BODY
O00441	Nucleoplasm PML_BODY	Q9H2X6	PML_BODY Nuclear_Splicing_Speckles
Q00987	Nucleoplasm Nucleolus	O00441	Nucleoplasm Nucleolus PML_BODY
AAH03596	Nucleoplasm Nucleolus	Q00987	Nucleoplasm Nucleolus
AAG42474	PML_BODY	AAH03596	Nucleoplasm Nucleolus
Q13569	Nucleoplasm	AAG42474	PML_BODY
		Q13569	Nucleoplasm
3 out of 55 Nuclear Lamina proteins annotated		6 out of 55 Nuclear Lamina proteins annotated
P50995	Nucleoplasm	P50995	Nucleoplasm
Q9P0I1	Nucleoplasm	Q9P0I1	Nucleoplasm
Q9Y6J5	Nucleoplasm	Q9Y6J5	Nucleoplasm
		P48678	Nuclear_Lamina
		P21619	Nuclear_Lamina
		P12270	Nucleoplasm
1 out of 56 Nuclear Splicing Speckles proteins annotated		8 out of 56 Nuclear Splicing Speckles proteins annotated
Q9Y2W2	Nucleolus Nuclear_Splicing_Speckles	Q99974	Nuclear_Splicing_Speckles
		Q9BZJ0	Nuclear_Splicing_Speckles
		AAC72432	Nucleolus
		Q9Y2W2	Nucleolus Nuclear_Splicing_Speckles
		Q13247	Nuclear_Splicing_Speckles
		Q08170	Nuclear_Splicing_Speckles
		P11388	Nucleolus
		NP_004897	Nucleoplasm
13 out of 61 Chromatin proteins annotated		17 out of 61 Chromatin proteins annotated
P30658	Chromatin	P30658	Chromatin
O15525	Chromatin	O15525	Chromatin
Q9Z2E2	Chromatin	Q9Z2E2	Chromatin
P49736	Chromatin	Q8WWY6	Chromatin
P33993	Chromatin	O95243	Chromatin
Q9Z104	Chromatin	P49736	Chromatin
O00257	Chromatin	P33993	Chromatin
O54864	Chromatin	Q9Z104	Chromatin
Q9EQQ0	Chromatin	O00257	Chromatin
O14646	Chromatin	O54864	Chromatin
Q08945	Chromatin	Q9EQQ0	Chromatin
P17096	Chromatin	O14646	Chromatin
Q61686	Chromatin	P50402	Nuclear_Lamina
		Q08945	Chromatin
		Q96PR7	Chromatin
		P17096	Chromatin
		Q61686	Chromatin Nucleoplasm
6 out of 75 Nucleoplasm proteins annotated		10 out of 75 Nucleoplasm proteins annotated
Q12888	Nucleoplasm	Q12888	Nucleoplasm
P05114	Chromatin	Q9NP76	Chromatin
P26583	Chromatin	P05114	Chromatin
P14866	Nucleoplasm	P26583	Chromatin
AAB35770	Nucleoplasm Nucleolus	P14866	Nucleoplasm
BAA95953	Nucleoplasm	AAB35770	Nucleoplasm Nucleolus
		BAA95953	Nucleoplasm
		A55311	Nucleolus
		NP_058622	Nucleolus
		P55854	PML_BODY
41 out of 219 Nucleolus proteins annotated		67 out of 219 Nucleolus proteins annotated
A35804	Nucleolus	A35804	Nucleolus
NP_037507	Nucleolus	NP_037507	Nucleolus
P97452	Nucleolus	P55265	Nucleoplasm Nucleolus
Q9Y3B2	Nucleolus	P78563	Nucleoplasm Nucleolus
NP_579874	Nucleolus	Q9NS39	Nucleoplasm Nucleolus
O60832	Nucleoplasm Nucleolus	P97452	Nucleolus
Q9NV31	Nucleolus	Q9Y3B2	Nucleolus
P51114	Nucleolus	Q13206	Nucleolus
Q07244	Nucleoplasm	Q9GZR7	Nucleolus
Q96G21	Nucleolus	CAB57451	Nucleolus
O00566	Nucleolus	NP_579874	Nucleolus
Q9P0V5	Nucleolus	O75691	Nucleolus
Q92791	Nucleolus	O60832	Nucleoplasm Nucleolus
Q9NY93	Nucleolus	Q9NW13	Nucleolus
P46087	Nucleolus	Q9NV31	Nucleolus
O70396	Nucleolus	Q9H8H2	Nucleolus
O60936	Nucleolus	P51114	Nucleolus
O00567	Nucleolus	P51116	Nucleolus
Q14978	Nucleolus	XP_045792	Chromatin
Q9BYG3	Nucleoplasm Nucleolus	Q9BQ67	Nucleolus
Q8TEZ1	Nucleolus	Q07244	Nucleoplasm
NP_055302	Nucleolus	Q9NZZ0	Nucleolus
S69245	Nucleolus	Q96G21	Nucleolus
Q06265	Nucleolus	Q9Y4C8	Nucleolus
Q01780	Nucleolus	O00566	Nucleolus
P35232	Nucleoplasm	Q9P0V5	Nucleolus
CAC03718	Nucleolus	Q9H0S4	Nucleolus
Q9UKA9	Nucleoplasm Nucleolus	Q92791	Nucleolus
NP_062674	Nucleolus	Q9NY93	Nucleolus
Q9BVP2	Nucleolus	P46087	Nucleolus
Q9Y2P8	Nucleolus	O70396	Nucleolus
Q9NR30	Nucleolus	O60936	Nucleolus
Q8WXZ8	Nucleolus	Q99848	Nucleolus
P23131	Nucleolus	O00567	Nucleolus
P42766	Nucleolus	Q14978	Nucleolus
Q9NPD3	Nucleolus	Q9BYG3	Nucleoplasm Nucleolus
Q9NQT4	Nucleolus	O75607	Nucleolus
Q9BRZ1	Nucleolus	Q8TEZ1	Nucleolus
Q8BRD5	Nucleolus	NP_055302	Nucleolus
Q9UHB9	Nucleolus	S69245	Nucleolus
Q96GC6	Nucleolus	Q06265	Nucleolus
		Q01780	Nucleolus
		P08129	Nucleoplasm
		P35232	Nucleoplasm
		CAC03718	Nucleolus
		Q9UKA9	Nucleoplasm Nucleolus
		NP_062674	Nucleolus
		Q9BVP2	Nucleolus
		NP_008993	Nucleolus
		Q13601	Nucleolus
		Q9Y2P8	Nucleolus
		Q9NR30	Nucleolus
		Q9H9Y6	Nucleolus
		Q8WXZ8	Nucleolus
		P30050	Nucleolus
		P23131	Nucleolus
		P42766	Nucleolus
		P39019	Nucleolus
		Q9NPD3	Nucleolus
		Q9NQT4	Nucleolus
		Q14690	Nucleolus
		Q9BRZ1	Nucleolus
		Q8BRD5	Nucleolus
		NP_055126	Nucleolus
		Q9UHB9	Nucleolus
		P70279	Nucleolus
		Q96GC6	Nucleolus
